# Supplementary material for: The Role of BmTMED6 in Female Reproduction in Silkworm, Bombyx mori
Source: Insects. 2024 Feb 2;15(2):103. doi: 10.3390/insects15020103 (PMC10889480; doi:10.3390/insects15020103)
Supplement: Supplementary file 1 [file insects-15-00103-s001.zip]

Archive with 1 entries (1 files):
- insects-2789133-Supplementary.pdf
